# Supplementary material for: Reassessing the phylogenetic relationships of Pseudosorghum and Saccharinae (Poaceae) using plastome and nuclear ribosomal sequences
Source: Plant Divers. 2025 Mar 15;47(3):382–93. doi: 10.1016/j.pld.2025.03.002 (PMC12146866; doi:10.1016/j.pld.2025.03.002)
Supplement: Multimedia component 3 [file mmc3.xls]

## Sheet: Table S1
Table S1 Taxon sampling in this study.
Tip ID	Species	Voucher	Genbank Accession	Locality	Material Collector	Data Sets
Andropogon brachystachyus MH181200	Andropogon brachystachyus Chapm.	NA	MH181200	NA	NA	P
Andropogon chinensis KY596121	Andropogon chinensis (Nees) Merr.	NA	KY596121	NA	NA	P
Andropogon chinensis KY596133	Andropogon chinensis (Nees) Merr.	NA	KY596133	NA	NA	P
Andropogon chinensis NC_035012	Andropogon chinensis (Nees) Merr.	NA	NC_035012	NA	NA	P
Andropogon crossotos MH181194	Andropogon crossotos Cope	NA	MH181194	NA	NA	P
Andropogon distachyos MH181203	Andropogon distachyos L.	NA	MH181203	NA	NA	P
Andropogon distachyos NC_035041	Andropogon distachyos L.	NA	NC_035041	NA	NA	P
Andropogon gayanus MH181211	Andropogon gayanus Kunth	NA	MH181211	NA	NA	P
Andropogon gayanus NC_040127	Andropogon gayanus Kunth	NA	NC_040127	NA	NA	P
Andropogon gerardi MH181165	Andropogon gerardi Vitman	NA	MH181165	NA	NA	P
Andropogon gerardi MH181222	Andropogon gerardi Vitman	NA	MH181222	NA	NA	P
Andropogon gerardi NC_040111	Andropogon gerardi Vitman	NA	NC_040111	NA	NA	P
Andropogon munroi MH181215	Andropogon munroi C. B. Clarke	NA	MH181215	NA	NA	P
Andropogon munroi YS0014	Andropogon munroi C. B. Clarke	YS0014 (SG)	NA	Yulong, Yunnan, China	Chen, K., Lv, S. Y., Xu, Q.	P, N
Apluda mutica MT610058	Apluda mutica L.	NA	MT610058	NA	NA	P
Bothriochloa alta DQ005021	Bothriochloa alta (Hitchc.) Henrard	NA	DQ005021	NA	NA	I
Bothriochloa alta NC_030621	Bothriochloa alta (Hitchc.) Henrard	NA	NC_030621	NA	NA	P
Bothriochloa bladhii MT610049	Bothriochloa bladhii (Retz.) S. T. Blake	NA	MT610049	NA	NA	P
Bothriochloa bladhii var. bladhii 876	Bothriochloa bladhii var. bladhii (Retz.) S. T. Blake	876 (CSH)	NA	Malipo, Yunnan, China	Liu, Y. C.	P, N
Bothriochloa bladhii var. bladhii HY2023021	Bothriochloa bladhii var. bladhii (Retz.) S. T. Blake	HY2023021 (KUN)	NA	Liujiang, Guangxi, China	Huang, Y., Liu, J. X., Xu, Z. C., Yang, X. P., Zhou, M. Y., Zuo, Z. Y.	P, N
Bothriochloa bladhii var. punctata 786	Bothriochloa bladhii var. punctata (Roxb.) R. R. Stewart	786 (CSH)	NA	Xingyi, Guizhou, China	Liu, Y. C.	P, N
Bothriochloa decipiens NC_040131	Bothriochloa decipiens (Hack.) C. E. Hubb.	NA	NC_040131	NA	NA	P
Bothriochloa ischaemum 776	Bothriochloa ischaemum (L.) Keng	776 (CSH)	NA	Xingyi, Guizhou, China	Liu, Y. C.	P
Bothriochloa ischaemum MW699899	Bothriochloa ischaemum (L.) Keng	NA	MW699899	NA	NA	P
Bothriochloa pertusa HHZ2022012	Bothriochloa pertusa (L.) A. Camus	HHZ2022012 (KUN)	NA	Yuanyang, Yunnan, China	Chen, K., Huang, Y., Liu, Y. C.	P, N, I
Capillipedium assimile 829	Capillipedium assimile (Steud.) A. Camus	829 (CSH)	NA	Xichou, Yunnan, China	Liu, Y. C.	P, I
Capillipedium assimile DL257	Capillipedium assimile (Steud.) A. Camus	DL257 (CSH)	NA	Shanghang, Fujian, China	Deng, M., Hu, J. J.	P, N, I
Capillipedium parviflorum 801	Capillipedium parviflorum (R. Br.) Stapf	801 (CSH)	NA	Xingyi, Guizhou, China	Liu, Y. C.	P, N
Capillipedium spicigerum MT610083	Capillipedium spicigerum S. T. Blake	NA	MT610083	NA	NA	P
Capillipedium venustum NC_030622	Capillipedium venustum (Thwaites) Bor	NA	NC_030622	NA	NA	P
Coix lacryma-jobi DXN031	Coix lacryma-jobi L.	DXN031 (KUN/SG)	NA	Gengma, Yunnan, China	Chen, K., Huang, Y., Yang, X. P.	P, N, I
Coix lacryma-jobi DXN032	Coix lacryma-jobi L.	DXN032 (KUN/SG)	NA	Gengma, Yunnan, China	Chen, K., Huang, Y., Yang, X. P.	P, N, I
Dichanthium annulatum NC_042145	Dichanthium annulatum (Forssk.) Stapf	NA	NC_042145	NA	NA	P
Dichanthium aristatum MK593549	Dichanthium aristatum (Poir.) C. E. Hubb.	NA	MK593549	NA	NA	P
Dichanthium sericeum DQ005042	Dichanthium sericeum (R. Br.) A.Camus	NA	DQ005042	NA	NA	I
Dichanthium sericeum MT942627	Dichanthium sericeum (R. Br.) A.Camus	NA	MT942627	NA	NA	P
Dichanthium sericeum NC_035018	Dichanthium sericeum (R. Br.) A.Camus	NA	NC_035018	NA	NA	P
Eulalia aurea MH767452	Eulalia aurea (Bory) Kunth	NA	MH767452	NA	NA	P
Eulalia aurea NC_030503	Eulalia aurea (Bory) Kunth	NA	NC_030503	NA	NA	P
Eulalia pallens QZS030-1	Eulalia pallens (Hack.) Kuntze	QZS030-1 (SG)	NA	Kunming, Yunnan, China	Chen, K., Huang, Y., Yang, X. P.	P, N, I
Eulalia quadrinervis DXN027	Eulalia quadrinervis (Hack.) Kuntze	DXN027 (KUN/SG)	NA	Menghai, Yunnan, China	Chen, K., Huang, Y., Yang, X. P.	P, N, I
Eulalia quadrinervis HY202208078	Eulalia quadrinervis (Hack.) Kuntze	HY202208078 (KUN)	NA	Yongde, Yunnan, China	Huang, Y., Lv, S. Y., Wu, X. K., Yang, X. P.	P, N, I
Eulalia quadrinervis QZS031	Eulalia quadrinervis (Hack.) Kuntze	QZS031 (SG)	NA	Kunming, Yunnan, China	Chen, K., Huang, Y., Yang, X. P.	P, N, I
Eulalia siamensis NC_035031	Eulalia siamensis Bor	NA	NC_035031	NA	NA	P
Eulalia speciosa QZS028-1	Eulalia speciosa (Debeaux) Kuntze	QZS028-1 (SG)	NA	Kunming, Yunnan, China	Chen, K., Huang, Y., Yang, X. P.	P, N, I
Eulalia yunnanensis QZS035-1	Eulalia yunnanensis Keng et S. L. Chen	QZS035-1 (SG)	NA	Kunming, Yunnan, China	Chen, K., Huang, Y., Yang, X. P.	P, N, I
Hemisorghum mekongense NC_035022	Hemisorghum mekongense (A. Camus) C. E. Hubb.	NA	NC_035022	NA	NA	P
Heteropogon contortus MH768196	Heteropogon contortus (L.) P. Beauv. ex Roem. et Schult.	NA	MH768196	NA	NA	I
Heteropogon contortus MH808841	Heteropogon contortus (L.) P. Beauv. ex Roem. et Schult.	NA	MH808841	NA	NA	I
Heteropogon contortus MT504985	Heteropogon contortus (L.) P. Beauv. ex Roem. et Schult.	NA	MT504985	NA	NA	P
Heteropogon contortus NC_035027	Heteropogon contortus (L.) P. Beauv. ex Roem. et Schult.	NA	NC_035027	NA	NA	P
Heteropogon melanocarpus MT504996	Heteropogon melanocarpus (Elliott) Benth.	NA	MT504996	NA	NA	P
Heteropogon melanocarpus NC_059829	Heteropogon melanocarpus (Elliott) Benth.	NA	NC_059829	NA	NA	P
Heteropogon triticeus KY596159	Heteropogon triticeus (R. Br.) Stapf ex Craib	NA	KY596159	NA	NA	P
Lasiorhachis hildebrandtii MN342164	Lasiorhachis hildebrandtii (Hack.) Stapf	NA	MN342164	NA	NA	N, I
Lasiorhachis hildebrandtii NC_036118	Lasiorhachis hildebrandtii (Hack.) Stapf	NA	NC_036118	NA	NA	P
Miscanthus × giganteus NC_035753	Miscanthus × giganteus J.M.Greef, Deuter ex Hodk., Renvoize	NA	NC_035753	NA	NA	P
Miscanthus capensis LS974682	Miscanthus capensis (Nees) Andersson	NA	LS974682	NA	NA	P
Miscanthus ecklonii MT610066	Miscanthus ecklonii (Nees) Mabb.	NA	MT610066	NA	NA	P
Miscanthus floridulus DXN056	Miscanthus floridulus (Labill.) Warb. ex K. Schum. & Lauterb.	DXN056 (KUN/SG)	NA	Yuanjiang, Yunnan, China	Chen, K., Huang, Y., Yang, X. P.	P, N, I
Miscanthus floridulus HY2023010	Miscanthus floridulus (Labill.) Warb. ex K. Schum. & Lauterb.	HY2023010 (KUN)	NA	Napo, Guangxi, China	Huang, Y., Liu, J. X., Xu, Z. C., Yang, X. P., Zhou, M. Y., Zuo, Z. Y.	P, N, I
Miscanthus floridulus HY2302002	Miscanthus floridulus (Labill.) Warb. ex K. Schum. & Lauterb.	HY2302002 (KUN)	NA	Xupu, Hunan, China	Huang, Y.	P, N, I
Miscanthus floridulus HY2302009	Miscanthus floridulus (Labill.) Warb. ex K. Schum. & Lauterb.	HY2302009 (KUN)	NA	Liupanshui, Guizhou, China	Yang, X. P.	P, N, I
Miscanthus floridulus HY2303001	Miscanthus floridulus (Labill.) Warb. ex K. Schum. & Lauterb.	HY2303001 (KUN)	NA	Haikou, Hainan, China	Huang, Y., Luo, L. Y, Ma, P. F., Wu, H.	P, N, I
Miscanthus junceus LN869216	Miscanthus junceus (Stapf) Pilg.	NA	LN869216	NA	NA	P
Miscanthus junceus NC_035751	Miscanthus junceus (Stapf) Pilg.	NA	NC_035751	NA	NA	P
Miscanthus lutarioriparius 667	Miscanthus lutarioriparius L. Liu ex Renvoize & S. L. Chen	667 (CSH)	NA	Nanxian, Hunan, China	Liu, Y. C.	P
Miscanthus lutarioriparius 672	Miscanthus lutarioriparius L. Liu ex Renvoize & S. L. Chen	672 (CSH)	NA	Nanxian, Hunan, China	Liu, Y. C.	P, I
Miscanthus nepalensis DXN039	Miscanthus nepalensis (Trin.) Hack.	DXN039 (KUN/SG)	NA	Zhenkang, Yunnan, China	Chen, K., Huang, Y., Yang, X. P.	P, N, I
Miscanthus nepalensis DXN047	Miscanthus nepalensis (Trin.) Hack.	DXN047 (KUN/SG)	NA	Yongde, Yunnan, China	Chen, K., Huang, Y., Yang, X. P.	P, N, I
Miscanthus nepalensis HY2302006	Miscanthus nepalensis (Trin.) Hack.	HY2302006 (KUN)	NA	Liupanshui, Guizhou, China	Yang, X. P.	P, N, I
Miscanthus nudipes 318	Miscanthus nudipes (Griseb.) Hack.	318 (KUN)	NA	Hezhang, Guizhou, China	Liu, Y. C.	P, N
Miscanthus nudipes YS008	Miscanthus nudipes (Griseb.) Hack.	YS008 (SG)	NA	Yulong, Yunnan, China	Chen, K., Lv, S. Y., Xu, Q.	P, N, I
Miscanthus oligostachyus HQ822027	Miscanthus oligostachyus Stapf	NA	HQ822027	NA	NA	I
Miscanthus oligostachyus LS398102	Miscanthus oligostachyus Stapf	NA	LS398102	NA	NA	P
Miscanthus paniculatus 311	Miscanthus paniculatus (B. S. Sun) Renvoize & S. L. Chen	311 (KUN)	NA	Weining, Guizhou, China	Liu, Y. C.	P, N, I
Miscanthus paniculatus HY2023066	Miscanthus paniculatus (B. S. Sun) Renvoize & S. L. Chen	HY2023066 (KUN)	NA	Hezhang, Guizhou, China	Huang, Y., Wang, Q. F., Wu, X. K.	P, N, I
Miscanthus sacchariflorus 668	Miscanthus sacchariflorus (Maxim.) Benth. & Hook. f. ex Franch.	668 (CSH)	NA	Nanxian, Hunan, China	Liu, Y. C.	P
Miscanthus sacchariflorus 899	Miscanthus sacchariflorus (Maxim.) Benth. & Hook. f. ex Franch.	899 (CSH)	NA	unknow, Kyoto, Japan	Ma, H. Y.	P, I
Miscanthus sacchariflorus HQ822018	Miscanthus sacchariflorus (Maxim.) Benth. & Hook. f. ex Franch.	NA	HQ822018	NA	NA	I
Miscanthus sacchariflorus LN869218	Miscanthus sacchariflorus (Maxim.) Benth. & Hook. f. ex Franch.	NA	LN869218	NA	NA	P
Miscanthus sacchariflorus LS975134	Miscanthus sacchariflorus (Maxim.) Benth. & Hook. f. ex Franch.	NA	LS975134	NA	NA	P
Miscanthus sacchariflorus MK138897	Miscanthus sacchariflorus (Maxim.) Benth. & Hook. f. ex Franch.	NA	MK138897	NA	NA	I
Miscanthus sinensis DXN053	Miscanthus sinensis Anderss.	DXN053 (KUN/SG)	NA	Yuanjiang, Yunnan, China	Chen, K., Huang, Y., Yang, X. P.	P, N, I
Miscanthus sinensis HQ822021	Miscanthus sinensis Anderss.	NA	HQ822021	NA	NA	I
Miscanthus sinensis HY2302005	Miscanthus sinensis Anderss.	HY2302005 (KUN)	NA	Xupu, Hunan, China	Huang, Y.	P, N, I
Miscanthus sinensis HY2302012	Miscanthus sinensis Anderss.	HY2302012 (KUN)	NA	Liupanshui, Guizhou, China	Yang, X. P.	P, N, I
Miscanthus sinensis LN869227	Miscanthus sinensis Anderss.	NA	LN869227	NA	NA	P
Miscanthus sinensis LS975137	Miscanthus sinensis Anderss.	NA	LS975137	NA	NA	P
Miscanthus sinensis MH711442	Miscanthus sinensis Anderss.	NA	MH711442	NA	NA	I
Miscanthus tinctorius 898	Miscanthus tinctorius (Steud.) Hack.	898 (CSH)	NA	unknow, unknow, Japan	unknow	P, I
Narenga porphyrocoma AF345233	Narenga porphyrocoma (hance) Bor	NA	AF345233	NA	NA	I
Narenga porphyrocoma AF345234	Narenga porphyrocoma (hance) Bor	NA	AF345234	NA	NA	I
Narenga porphyrocoma HY2023136	Narenga porphyrocoma (hance) Bor	HY2023136 (KUN)	NA	Guilin, Guangxi, China	Huang, Y., Wang, Q. F., Wu, X. K.	P, N, I
Narenga porphyrocoma I91-135	Narenga porphyrocoma (hance) Bor	I91-135 (KUN)	NA	Suining, Sichuan, China	He, S. C., Yang, Q. H., Zhang, F. C.	P, N
Saccharum narenga NC_070069	Narenga porphyrocoma (hance) Bor	NA	NC_070069	NA	NA	P
Pseudosorghum fasciculare DXN052	Pseudosorghum fasciculare (Roxb.) A. Camus	DXN052 (KUN/SG)	NA	Zhenkang, Yunnan, China	Chen, K., Huang, Y., Yang, X. P.	P, N, I
Pseudosorghum fasciculare GQ856355	Pseudosorghum fasciculare (Roxb.) A. Camus	NA	GQ856355	NA	NA	I
Pseudosorghum fasciculare KY596157	Pseudosorghum fasciculare (Roxb.) A. Camus	NA	KY596157	NA	NA	P
Pseudosorghum fasciculare NC_035024	Pseudosorghum fasciculare (Roxb.) A. Camus	NA	NC_035024	NA	NA	P
Pseudosorghum zollingeri 436	Pseudosorghum zollingeri (Steud.) A. Camus	436 (YUKU)	NA	Jinghong, Yunnan, China	Sun, B. X. et al.	P, N, I
Pseudosorghum zollingeri 615	Pseudosorghum zollingeri (Steud.) A. Camus	615 (YUKU)	NA	Gengma, Yunnan, China	Sun, B. X. et al.	P, N, I
Pseudosorghum zollingeri 90550	Pseudosorghum zollingeri (Steud.) A. Camus	90550 (YUKU)	NA	Zhenkang, Yunnan, China	Sun, B. X. et al.	P, N, I
Pseudosorghum zollingeri 90627	Pseudosorghum zollingeri (Steud.) A. Camus	90627 (YUKU)	NA	Hekou, Yunnan, China	Sun, B. X. et al.	P, N, I
Pseudosorghum zollingeri GQ856356	Pseudosorghum zollingeri (Steud.) A. Camus	NA	GQ856356	NA	NA	I
Pseudosorghum zollingeri GQ856357	Pseudosorghum zollingeri (Steud.) A. Camus	NA	GQ856357	NA	NA	I
Rottboellia cochinchinensis DXN002	Rottboellia cochinchinensis (Lour.) Clayton	DXN002 (KUN/SG)	NA	Jianshui, Yunnan, China	Chen, K., Huang, Y., Yang, X. P.	P, N, I
Rottboellia cochinchinensis HHZ2022022	Rottboellia cochinchinensis (Lour.) Clayton	HHZ2022022 (KUN/SG)	NA	Yuanyang, Yunnan, China	Chen, K., Huang, Y., Liu, Y. C.	P, N, I
Rottboellia cochinchinensis NC_030615	Rottboellia cochinchinensis (Lour.) Clayton	NA	NC_030615	NA	NA	P
Saccharum barberi NC_072524	Saccharum sinense Roxb.	NA	NC_072524	NA	NA	P
Saccharum sinense 897	Saccharum sinense Roxb.	897 (KUN)	NA	unknow, unknow, unknow	unknow	P, N, I
Saccharum sinense NC_072525	Saccharum sinense Roxb.	NA	NC_072525	NA	NA	P
Saccharum longesetosum DXN024	Saccharum longesetosum (Andersson) V. Naray. ex Bor	DXN024 (KUN/SG)	NA	Menghai, Yunnan, China	Chen, K., Huang, Y., Yang, X. P.	P, N, I
Saccharum longesetosum DXN049	Saccharum longesetosum (Andersson) V. Naray. ex Bor	DXN049 (KUN/SG)	NA	Yongde, Yunnan, China	Chen, K., Huang, Y., Yang, X. P.	P, N, I
Saccharum longesetosum DXN055	Saccharum longesetosum (Andersson) V. Naray. ex Bor	DXN055 (KUN/SG)	NA	Yuanjiang, Yunnan, China	Chen, K., Huang, Y., Yang, X. P.	P, N, I
Saccharum longesetosum HY2023006	Saccharum longesetosum (Andersson) V. Naray. ex Bor	HY2023006 (KUN)	NA	Malipo, Yunnan, China	Huang, Y., Liu, J. X., Xu, Z. C., Yang, X. P., Zhou, M. Y., Zuo, Z. Y.	P, N, I
Saccharum officinarum DXN016	Saccharum officinarum L.	DXN016 (KUN/SG)	NA	Jinghong, Yunnan, China	Chen, K., Huang, Y., Yang, X. P.	P, N, I
Saccharum officinarum DXN025	Saccharum officinarum L.	DXN025 (KUN/SG)	NA	Menghai, Yunnan, China	Chen, K., Huang, Y., Yang, X. P.	P, N, I
Saccharum officinarum LLM20210473	Saccharum officinarum L.	LLM20210473 (KUN)	NA	Liucheng, Guangxi, China	Liu, L. M., Wu, X. K., Hu, X. Z.	P, N, I
Saccharum spontaneum AB281145	Saccharum spontaneum L.	NA	AB281145	NA	NA	I
Saccharum spontaneum DXN001	Saccharum spontaneum L.	DXN001 (KUN/SG)	NA	Jianshui, Yunnan, China	Chen, K., Huang, Y., Yang, X. P.	P, N, I
Saccharum spontaneum DXN035	Saccharum spontaneum L.	DXN035 (KUN/SG)	NA	Zhenkang, Yunnan, China	Chen, K., Huang, Y., Yang, X. P.	P, N, I
Saccharum spontaneum DXN059	Saccharum spontaneum L.	DXN059 (KUN/SG)	NA	Yuanjiang, Yunnan, China	Chen, K., Huang, Y., Yang, X. P.	P, N, I
Saccharum spontaneum NC_034802	Saccharum spontaneum L.	NA	NC_034802	NA	NA	P
Sarga timorensis GQ121728	Sarga timorensis (Kunth) Spangler	NA	GQ121728	NA	NA	I
Sarga timorensis NC_023800	Sarga timorensis (Kunth) Spangler	NA	NC_023800	NA	NA	P
Sorghum bicolor GQ856358	Sorghum bicolor (L.) Moench	NA	GQ856358	NA	NA	I
Sorghum bicolor MT333848	Sorghum bicolor (L.) Moench	NA	MT333848	NA	NA	P
Sorghum bicolor MT459453	Sorghum bicolor (L.) Moench	NA	MT459453	NA	NA	P
Sorghum bicolor NC_008602	Sorghum bicolor (L.) Moench	NA	NC_008602	NA	NA	P
Sorghum × drummondii LS398106	Sorghum bicolor nothosubsp. drummondii (Nees ex Steud.) de Wet ex Davidse	NA	LS398106	NA	NA	P
Sorghum sudanense NC_042790	Sorghum bicolor nothosubsp. drummondii (Nees ex Steud.) de Wet ex Davidse	NA	NC_042790	NA	NA	P
Sorghum halepense HHZ2022028	Sorghum halepense (L.) Pers.	HHZ2022028 (KUN)	NA	Hekou, Yunnan, China	Chen, K., Huang, Y., Liu, Y. C.	P, N, I
Sorghum nitidum HHZ2022014	Sorghum nitidum (Vahl) Pers.	HHZ2022014 (KUN)	NA	Yuanyang, Yunnan, China	Chen, K., Huang, Y., Liu, Y. C.	P, N, I
Sorghum propinquum JX156341	Sorghum propinquum (Kunth) Hitchc.	NA	JX156341	NA	NA	I
Sorghum propinquum KT933736	Sorghum propinquum (Kunth) Hitchc.	NA	KT933736	NA	NA	I
Sorghum propinquum NC_042789	Sorghum propinquum (Kunth) Hitchc.	NA	NC_042789	NA	NA	P
Themeda quadrivalvis NC_035492	Themeda quadrivalvis (L.) Kuntze	NA	NC_035492	NA	NA	P
Themeda triandra KF163704	Themeda triandra Forssk.	NA	KF163704	NA	NA	I
Themeda triandra KF163706	Themeda triandra Forssk.	NA	KF163706	NA	NA	I
Themeda triandra MH711440	Themeda triandra Forssk.	NA	MH711440	NA	NA	I
Themeda triandra MT505019	Themeda triandra Forssk.	NA	MT505019	NA	NA	P
Tripidium arundinaceum AB281160	Tripidium arundinaceum (Retz.) Welker, Voronts. & E. A. Kellogg	NA	AB281160	NA	NA	I
Tripidium arundinaceum HHZ202220	Tripidium arundinaceum (Retz.) Welker, Voronts. & E. A. Kellogg	HHZ202220 (KUN/SG)	NA	Yuanyang, Yunnan, China	Chen, K., Huang, Y., Liu, Y. C.	P, N, I
Tripidium arundinaceum HY2302003	Tripidium arundinaceum (Retz.) Welker, Voronts. & E. A. Kellogg	HY2302003 (KUN)	NA	Xupu, Hunan, China	Huang, Y.	P, N, I
Tripidium arundinaceum HY2303002	Tripidium arundinaceum (Retz.) Welker, Voronts. & E. A. Kellogg	HY2303002 (KUN)	NA	Haikou, Hainan, China	Huang, Y., Luo, L. Y., Ma, P. F., Wu, H.	P, N, I
Tripidium arundinaceum JX156345	Tripidium arundinaceum (Retz.) Welker, Voronts. & E. A. Kellogg	NA	JX156345	NA	NA	I
Tripidium arundinaceum MN813475	Tripidium arundinaceum (Retz.) Welker, Voronts. & E. A. Kellogg	NA	MN813475	NA	NA	I
Tripidium arundinaceum NC_030777	Tripidium arundinaceum (Retz.) Welker, Voronts. & E. A. Kellogg	NA	NC_030777	NA	NA	P
Tripidium kanashiroi LS974674	Tripidium kanashiroi (Ohwi) Welker, Voronts. & E. A. Kellogg	NA	LS974674	NA	NA	P
Tripidium procerum DXN013	Tripidium procerum (Roxb.) Welker, Voronts. & E. A. Kellogg	DXN013 (KUN/SG)	NA	Jinghong, Yunnan, China	Chen, K., Huang, Y., Yang, X. P.	P, N, I
Tripidium procerum DXN051	Tripidium procerum (Roxb.) Welker, Voronts. & E. A. Kellogg	DXN051 (KUN/SG)	NA	Yongde, Yunnan, China	Chen, K., Huang, Y., Yang, X. P.	P, N, I
Tripidium procerum HY2302004	Tripidium procerum (Roxb.) Welker, Voronts. & E. A. Kellogg	HY2302004 (KUN)	NA	Xupu, Hunan, China	Huang, Y.	P, N, I
Tripidium ravennae 909	Tripidium ravennae (L.) H. Scholz	909 (KUN)	NA	unknow, unknow, unknow	unknow	P, N, I
Tripidium ravennae AF019824	Tripidium ravennae (L.) H. Scholz	NA	AF019824	NA	NA	I
Tripidium ravennae NC_042735	Tripidium ravennae (L.) H. Scholz	NA	NC_042735	NA	NA	P
Tripidium rufipilum DXN044	Tripidium rufipilum (Steud.) Welker, Voronts. & E. A. Kellogg	DXN044 (KUN/SG)	NA	Zhenkang, Yunnan, China	Chen, K., Huang, Y., Yang, X. P.	P, N, I
Tripidium rufipilum DXN048	Tripidium rufipilum (Steud.) Welker, Voronts. & E. A. Kellogg	DXN048 (KUN/SG)	NA	Yongde, Yunnan, China	Chen, K., Huang, Y., Yang, X. P.	P, N, I
Tripidium rufipilum HY2302011	Tripidium rufipilum (Steud.) Welker, Voronts. & E. A. Kellogg	HY2302011 (KUN)	NA	Liupanshui, Guizhou, China	Chen, K., Huang, Y., Yang, X. P.	P, N, I
Note: In data sets, "P" denotes the utilization of plastid sequences (including genome, CDS, LSC, SSC, and IR regions) for each sample in this study, with "N" of nrDNA sequence, and "I" of ITS sequence.

## Sheet: Table S2
Table S2 Detail information of the samples of Pseudosorghum used in this study.
Tip ID	Voucher	Locality	Material Collector	Collection date	Number of specimens we found or collected	Number of specimens used for dissection
Pseudosorghum zollingeri 436	436 (YUKU)	Jinghong, Yunnan, China	Sun, B. X. et al.	1957.11.19	4	1
Pseudosorghum zollingeri 615	615 (YUKU)	Gengma, Yunnan, China	Sun, B. X. et al.	1954.12.11	1	1
Pseudosorghum zollingeri 90550	90550 (YUKU)	Zhenkang, Yunnan, China	Sun, B. X. et al.	1990.11.9	4	2
Pseudosorghum zollingeri 90627	90627 (YUKU)	Hekou, Yunnan, China	Sun, B. X. et al.	1990.12.10	3	2
Pseudosorghum fasciculare DXN052	DXN052 (KUN/SG)	Zhenkang, Yunnan, China	Chen, K., Huang, Y., Yang, X. P.	2022.11.27	8	4
NA	JGL2 (SG)	Zhenkang, Yunnan, China	Chen, K., Huang, Y.	2023.04.23	1	0

## Sheet: Table S3
Table S3 The minimum χ2 values and their corresponding smooth values obtained from ten-fold cross-validation tests.
Run	χ2 value	Smooth value
1	704.684	1e + 32
2	666.011	1e + 32
3	1340.39	1e + 32
4	937.123	1e + 33
5	1448.44	1e + 33
6	979.605	1e + 32
7	1020.09	1e + 33
8	583.739	1e + 32
9	446.748	1e + 32
10	1198.81	1e + 33

## Sheet: Table S4
Table S4 The history of collected specimens of Pseudosorghum in China.
Voucher	Locality	Habitat	Material Collector	Collection date
NA (YUKU)	Jinghong, Yunnan, China	NA	Sun, B. X. et al.	1953.1
436 (YUKU)	Jinghong, Yunnan, China	In paddy fields, at the foot of the mountain	Sun, B. X. et al.	1957.11.19
615 (YUKU)	Gengma, Yunnan, China	By the roadside	Sun, B. X. et al.	1954.12.11
80604 (NAS)	Mengla, Yunnan, China	Dry open slope	Wang, Q. W.	1936.11
810269 (NAS)	Yuanyang, Yunnan, China	Grass bushes by the roadside	Sun, B. X. et al.	1981.8.10
90550 (YUKU)	Zhenkang, Yunnan, China	Among the bushes by the riverbank	Sun, B. X. et al.	1990.11.9
90627 (YUKU)	Hekou, Yunnan, China	On the slope beside a mountain stream in the mountain	Sun, B. X. et al.	1990.12.10
DXN052 (KUN/SG)	Zhenkang, Yunnan, China	Beside the field	Chen, K., Huang, Y., Yang, X. P.	2022.11.27
JGL2 (SG)	Zhenkang, Yunnan, China	Hillside by the roadside	Chen, K., Huang, Y.	2023.04.23
